# Supplementary material for: Insulin-like Growth Factor Binding Proteins and Cellular Senescence Are Involved in the Progression of Non-Alcoholic Fatty Liver Disease and Fibrosis in a Mouse Model
Source: Medicina (Kaunas). 2024 Mar 2;60(3):429. doi: 10.3390/medicina60030429 (PMC10972469; doi:10.3390/medicina60030429)
Supplement: Supplementary file 1 [file medicina-60-00429-s001.zip]

Archive with 1 entries (1 files):
- medicina-2898334-supplementary.pdf
